# Supplementary material for: An unconventional proanthocyanidin pathway in maize
Source: Nat Commun. 2023 Jul 19;14:4349. doi: 10.1038/s41467-023-40014-5 (PMC10356931; doi:10.1038/s41467-023-40014-5)
Supplement: Supplementary file 4 — Source Data [file 41467_2023_40014_MOESM4_ESM.xlsx]

## Sheet: 1a
Fig. 1a
	Relative transcript level of ZmANR1 to ZmEF1a
	Replicate 1	Replicate 2	Replicate 3	average	S.D.
ST	0.022	0.023	0.023	0.022	0.001
BM	0.22	0.32	0.25	0.26	0.06
	Relative transcript level of ZmANR2 to ZmEF1a
	Replicate 1	Replicate 2	Replicate 3	average	S.D.
ST	0.001	0.0005	0.001	0.001	0.000289
BM	0.002	0.003	0.003	0.003	0.000577

## Sheet: 1e
Fig. 1e
	Relative transcript level of AtANR to EF1a
	Replicate 1	Replicate 2	Replicate 3	average	S.D.	p-value
PAP1	0	0	0	0
PAP1+AtANR	6.8	8.5	4.3	6.5	2.2	p=0.006
	Relative transcript level of GmANR1 to EF1a
	Replicate 1	Replicate 2	Replicate 3	average	S.D.	p-value
PAP1	0	0	0	0
PAP1+GmANR1	9.5	4.3	7.4	7.1	2.7	p=0.009
	Relative transcript level of ZmANR1 to EF1a
	Replicate 1	Replicate 2	Replicate3	average	S.D.	p-value
PAP1	0	0	0	0
PAP1+ZmANR1	2.7	2.3	2.5	2.5	0.2	p=2.69226E-05

## Sheet: 3a
Fig. 3a
	Peak area of cysteinyl-epicatechin
	Replicate 1	Replicate 2	Replicate 3	average	S.D.	p-value
ST	74430	68677	73151	72086	3020
ST-GmANR1	972880	1303300	976080	1084086	189851	p=0.001
	Relative peak area of epi-cys to c-cys
	Replicate 1	Replicate 2	Replicate 3	average	S.D.	p-value
ST	0.296	0.269	0.294	0.286	0.015
ST-GmANR1	7.182	9.375	7.529	8.028	1.179	p=0.0003

## Sheet: 3c
Fig. 3c
	Peak area of cysteinyl-epicatechin
	Replicate 1	Replicate 2	Replicate 3	average	S.D.	p-value
OSA	114670	121340	116010	117340	3528
OSA-GmANR1	609010	769270	683960	687413	80185	p=0.0003
	Relative peak area of epi-cys to c-cys
	Replicate 1	Replicate 2	Replicate 3	average	S.D.	p-value
OSA	0.836	0.844	0.797	0.826	0.025
OSA-GmANR1	6.64	7.814	7.215	7.223	0.587	p=4.65672E-05

## Sheet: 4b
Fig. 4b
	Seed weight (mg)
	Replicate 1	Replicate 2	Replicate 3	Replicate 4	Replicate 5	Replicate 6	average	S.D.	p-value
B104	280	302	320	311	282	310	300	16.4
SbTT2-21	124	130	143	140	152	135	137	10	p=1.39576E-09
SbTT2-31	140	141	145	145	150	123	140	9.4	p=1.4755E-09
SbMYB5-12	166	202	192	180	185	163	181	15	p=1.21757E-07
SbMYB5-51	115	113	119	125	123	122	120	4.7	p=1.61379E-10

## Sheet: 5a
Fig. 5a
	Relative transcript level of SbTT2 to ZmEF1a
	Replicate 1	Replicate 2	Replicate 3	average	S.D.	p-value
B104	0	0	0	0	0
SbTT2-OX	0.78	0.72	0.55	0.68	0.12	p=0.0006
	Relative transcript level of SbMYB5 to ZmEF1a
	Replicate 1	Replicate 2	Replicate 3	average	S.D.	p-value
B104	0.0002	0.0004	0.0005	0.0004	0.0001
SbMYB5-OX	0.031	0.027	0.027	0.029	0.002	p=3.08002E-05
	Relative transcript level of ZmANR1 to ZmEF1a
	Replicate 1	Replicate 2	Replicate 3	average	S.D.	p-value
B104	0.05	0.06	0.06	0.05	0.006
SbTT2-OX	1.22	1.06	0.87	1.05	0.17	p=0.0006
SbMYB5-OX	0.43	0.4	0.5	0.44	0.05	p=0.0002
	Relative transcript level of ZmANR2 to ZmEF1a
	Replicate 1	Replicate 2	Replicate 3	average	S.D.	p-value
B104	0.0002	0.0002	0.0008	0.0004	0.0003
SbTT2-OX	0.001	0.001	0.002	0.0013	0.0006	p=0.07
SbMYB5-OX	0.029	0.035	0.016	0.027	0.01	p=0.009

## Sheet: 5b
Fig. 5b
	Soluble PA concentration (ug/g epi equiv)
	Replicate 1	Replicate 2	Replicate 3	average	S.D.	p-value
B104	0.47	0.6	0.57	0.55	0.07
SbTT2-21	13	10.3	10	11.1	1.6	p=0.0004
SbTT2-31	15.5	14	15.8	15.1	1	p=1.28557E-05
SbMYB5-12	4.8	4.1	4.7	4.5	0.4	p=5.66063E-05
SbMYB5-51	9.9	7.6	8.1	8.6	1.3	p=0.0003
	Insoluble PA concentration (mg/g B1 equiv)
	Replicate 1	Replicate 2	Replicate 3	average	S.D.	p-value
B104	0.026	0.04	0.026	0.03	0.01
SbTT2-21	0.49	0.4	0.46	0.45	0.05	p=9.8385E-05
SbTT2-31	0.79	0.45	0.57	0.6	0.18	p=0.005
SbMYB5-12	0.15	0.11	0.14	0.13	0.02	p=0.001
SbMYB5-51	0.21	0.12	0.18	0.17	0.05	p=0.007

## Sheet: 5c
Fig. 5c
	Peak area of epicatechin
	Replicate 1	Replicate 2	Replicate 3	average	S.D.	p-value
B104	610	430	450	497	99
SbTT2-OX	83966	70839	83109	79304	7344	p=4.93375E-05
	Peak area of cysteinyl-catechin
	Replicate 1	Replicate 2	Replicate 3	average	S.D.	p-value
B104	0	0	0	0
SbTT2-OX	109610	151550	130300	130486	20970	p=0.0004
	Peak area of cysteinyl-epicatechin
	Replicate 1	Replicate 2	Replicate 3	average	S.D.	p-value
B104	0	0	0	0
SbTT2-OX	84451	78753	69840	77681.3	7364	p=5.27867E-05

## Sheet: 7b
Fig. 7b
	Anthocyanin concentration (ug/g C3G equiv)
	Replicate 1	Replicate 2	Replicate 3	average	S.D.	p-value
BZ1	4407	4703	4326	4479	198
bz1	94	85	81	87	6.6	p=2.77277E-06

## Sheet: S8
Fig. S8b
	Relative transcript level of GmANR1 to ZmEF1a
	Replicate 1	Replicate 2	Replicate 3	average	S.D.	p-value
WT	0.2	0.1	0.4	0.2	0.1
GmANR1-6	14	12	7	11	3.6	p=0.007
GmANR1-7	7.7	5	4	5.6	1.9	p=0.009
GmANR1-24	19	22	18	19.7	2.1	p=8.6492E-05

[truncated: 4 more sheets: S9a, S9c, S10, S11]
